# Supplementary material for: MOTS-c repairs myocardial damage by inhibiting the CCN1/ERK1/2/EGR1 pathway in diabetic rats
Source: Front Nutr. 2023 Jan 4;9:1060684. doi: 10.3389/fnut.2022.1060684 (PMC9846618; doi:10.3389/fnut.2022.1060684)
Supplement: Supplementary file 1 [file Table_3.XLSX]

## Sheet: Sheet1
		Body Weight (g)	FBG (mmol/L)	FINS (mU/L)	HOMA-IR
	C	535	5.5	15.97	1.84
	C	517	4.6	17.01	3.9
	C	536	4.6	13.15	3.48
	C	535	4.2	10.33	1.88
	C	576	4.6	11.05	2.69
	C	533	4.2	9.38	1.93
	D	438	24.34	6.42	6.94
	D	452	32.23	6.92	9.91
	D	427	29.73	7.22	9.54
	D	498	23.9	8.1	8.61
	D	465	27.68	6.28	9.79
	D	512	28.9	9.58	12.35
	M	538	16.9	6.99	7.25
	M	433	17.5	10.45	8.53
	M	434	19.7	7.77	6.9
	M	453	18.3	8.9	7.31
	M	540	17.11	10.11	8.56
	M	411	18.9	7.8	6.76
	The body weight of individual rats
		1 week	2 week	3 week	4 week	5 week	6 week	7 week	8 week
	C1	448	464	491	527	507	532	540	535
	C2	422	459	480	520	493	505	502	517
	C3	419	452	465	507	476	510	522	536
	C4	413	418	423	454	480	511	523	535
	C5	470	487	528	567	550	588	580	576
	C6	442	453	467	489	503	522	526	533
	D1	450	460	456	450	437	429	433	438
	D2	515	470	464	476	460	423	449	452
	D3	443	427	445	477	463	450	443	427
	D4	474	458	453	431	434	464	478	498
	D5	480	465	431	433	422	413	436	465
	D6	520	502	489	477	467	490	487	512
	M1	460	445	420	404	431	466	498	538
	M2	469	456	410	362	407	410	419	433
	M3	438	438	401	386	377	360	412	434
	M4	496	484	456	407	398	401	435	453
	M5	510	490	488	456	448	487	509	540
	M6	390	393	378	367	355	371	390	411
